# Supplementary material for: Accuracy of individual and combined risk-scale items in the prediction of repetition of self-harm: multicentre prospective cohort study
Source: BJPsych Open. 2020 Dec 2;7(1):e2. doi: 10.1192/bjo.2020.123 (PMC7791570; doi:10.1192/bjo.2020.123)
Supplement: Supplementary file 1 [file bjosup.zip]

Archive with 2 entries (2 files):
- S2056472420001234sup001.docx
- S2056472420001234sup002.zip
